# Supplementary material for: Design, Synthesis, and In Vitro Antiproliferative Activity of Hydantoin and Purine Derivatives with the 4-Acetylphenylpiperazinylalkyl Moiety
Source: Materials (Basel). 2021 Jul 26;14(15):4156. doi: 10.3390/ma14154156 (PMC8347464; doi:10.3390/ma14154156)
Supplement: Supplementary file 1 [file materials-14-04156-s001.zip]

Archive with 1 entries (1 files):
- materials-1282039-supplementary.pdf
